# Supplementary material for: Effects of Caffeine Exposure on Behaviour, Development and Physiology of the Freshwater Snail Physella acuta (Draparnaud, 1805)
Source: Toxics. 2025 Dec 22;14(1):14. doi: 10.3390/toxics14010014 (PMC12846127; doi:10.3390/toxics14010014)
Supplement: Supplementary file 1 [file toxics-14-00014-s001.zip]

Archive with 1 entries (1 files):
- toxics-4032858-supplementary.pdf
